# Supplementary material for: Natural Coinfection between Novel Species of Baculoviruses in Spodoptera ornithogalli Larvae
Source: Viruses. 2021 Dec 15;13(12):2520. doi: 10.3390/v13122520 (PMC8703766; doi:10.3390/v13122520)
Supplement: Supplementary file 1 [file viruses-13-02520-s001.zip]

Archive with 1 entries (1 files):
- viruses-1489846-supplementary.pdf
